# Supplementary material for: Impact of Media and Induction Strategy on Physicochemical Characteristics and Immunogenicity of Recombinant fHbp-PorA Chimeric Protein: A Promising Meningococcal B Vaccine Candidate Produced in Escherichia coli
Source: Vaccines (Basel). 2026 Apr 24;14(5):382. doi: 10.3390/vaccines14050382 (PMC13211582; doi:10.3390/vaccines14050382)
Supplement: Supplementary file 1 [file vaccines-14-00382-s001.zip]

Archive with 1 entries (1 files):
- vaccines-4135174-supplementary.pdf
